# Supplementary material for: Occurrence and Risk Assessment of Antimicrobials and Resistant Bacteria in Treated Sewage Effluents in South Brazil
Source: Antibiotics (Basel). 2025 Aug 18;14(8):836. doi: 10.3390/antibiotics14080836 (PMC12383130; doi:10.3390/antibiotics14080836)
Supplement: Supplementary file 1 [file antibiotics-14-00836-s001.zip]

Archive with 1 entries (1 files):
- antibiotics-3778903-supplementary.pdf
